# Supplementary material for: The KMT2A/MLL consensus gene structure: a comprehensive update for research and diagnostic implications
Source: Leukemia. 2024 Apr 27;38(6):1403–6. doi: 10.1038/s41375-024-02261-3 (PMC11147768; doi:10.1038/s41375-024-02261-3)
Supplement: Supplementary file 1 — Supplementary File [file 41375_2024_2261_MOESM1_ESM.xlsx]

## Sheet: KMT2A
	KMT2A lysine methyltransferase 2A
	Function:	transcriptional coactivator
	Also known as:	ALL-1, ALL1, CXXC7, HRX, HTRX, HTRX1, MLL, MLL1, MLL1A, TRX1
	Location:	11q23.3		+
	Exon count:	38
	KMT2A::RECOMBINOME
	Leukemia:	ALL, AML, MPAL, t-ALL, t-AML, T-ALL, t-T-ALL, MDS, t-MDS
	DCAL:	3280	patients
	Literature:	15	patients
	BCR1	3221	patients
	BCR2	72	patients
	other (OTH)	2	patients
	cytoband	gene.symbol	str.ID	Ensembl.transcript.ID	accession	str.start	str.end	strand	start.phase	end.phase	n	Freq		Literature	PMID	Intron/Exon	leukemia type	gender	age
	11q23.3	KMT2A	Exon 1	N/A	N/A	118436457	118436944	+		0	0	0		1-BCR2	31902694	Intron 20	t-AML	m	45 Y
	11q23.3	KMT2A	Intron 1	N/A	N/A	118436945	118439023	+			0	0		2-BCR2	30209392	Intron 21	MPAL	m	7,4 Y
	11q23.3	KMT2A	Exon 2	N/A	N/A	118439024	118439122	+	0	0	0	0		3-BCR2	32196814	Intron 22	MPAL	f	8 M
	11q23.3	KMT2A	Intron 2	N/A	N/A	118439123	118468774	+			0	0		4-BCR2	12066788	Intron 22	T-ALL	m	16 Y
	11q23.3	KMT2A	Exon 3	N/A	N/A	118468775	118468844	+	0	1	0	0		5-BCR2	32196814	Intron 22	B-ALL	m	16 M
	11q23.3	KMT2A	Intron 3	N/A	N/A	118468845	118471661	+			0	0		6-BCR2	33608309	Intron 22	T-ALL	f	13 Y
	11q23.3	KMT2A	Exon 4	N/A	N/A	118471662	118474315	+	1	0	0	0		7-BCR2	29279377	Intron 22	T-ALL	m	20 Y
	11q23.3	KMT2A	Intron 4	N/A	N/A	118474316	118476804	+			0	0		8-BCR2	32196814	Exon 23	B-ALL	f	9 M
	11q23.3	KMT2A	Exon 5	N/A	N/A	118476805	118476982	+	0	1	0	0		9-BCR2	25730765	Intron 24	B-ALL	f	N/A
	11q23.3	KMT2A	Intron 5	N/A	N/A	118476983	118477966	+			0	0		10-BCR2	25730765	Intron 24	B-ALL	m	11 M
	11q23.3	KMT2A	Exon 6	N/A	N/A	118477967	118478201	+	1	2	0	0		11-BCR2	25207766	Intron 24	MPAL	m	6 M
	11q23.3	KMT2A	Intron 6	N/A	N/A	118478202	118480173	+			0	0		12-BCR2	30869817	Intron 24	AML (M2)	m	9 M
	11q23.3	KMT2A	Exon 7	N/A	N/A	118480174	118480238	+	2	1	0	0		13-BCR2	22927255	Intron 24	T-ALL	m	30 Y
	11q23.3	KMT2A	Intron 7	N/A	N/A	118480239	118481714	+			28	0.849772		14-BCR2	12066788	Intron 24	T-ALL	m	26 Y
	11q23.3	KMT2A	Exon 8	N/A	N/A	118481715	118482092	+	1	1	17	0.515933		15-BCR2	28671688	Intron 24	T-ALL	f	7 Y
	11q23.3	KMT2A	Intron 8	N/A	N/A	118482093	118482421	+			69	2.09408
	11q23.3	KMT2A	Exon 9	N/A	N/A	118482422	118482495	+	1	0	10	0.30349
	11q23.3	KMT2A	Intron 9	N/A	N/A	118482496	118484182	+			1185	35.9636		DCAL	ID	Intron/Exon	leukemia type	gender	age
	11q23.3	KMT2A	Exon 10	N/A	N/A	118484183	118484314	+	0	0	99	3.00455		1-OTH	1945	Intron 37	t-AML	m	7,8 Y
	11q23.3	KMT2A	Intron 10	N/A	N/A	118484315	118484861	+			564	17.1168		2-OTH	4115	Intron 36	t-ALL	m	56 Y
	11q23.3	KMT2A	Exon 11	N/A	N/A	118484862	118484975	+	0	0	101	3.06525
	11q23.3	KMT2A	Intron 11	N/A	N/A	118484976	118488613	+			1043	31.654
	11q23.3	KMT2A	Exon 12	N/A	N/A	118488614	118488760	+	0	0	58	1.76024
	11q23.3	KMT2A	Intron 12	N/A	N/A	118488761	118489791	+			35	1.06222
	11q23.3	KMT2A	Exon 13	N/A	N/A	118489792	118489887	+	0	0	2	0.060698
	11q23.3	KMT2A	Intron 13	N/A	N/A	118489888	118490128	+			1	0.030349
	11q23.3	KMT2A	Exon 14	N/A	N/A	118490129	118490249	+	0	1	1	0.030349
	11q23.3	KMT2A	Intron 14	N/A	N/A	118490250	118491195	+			8	0.242792
	11q23.3	KMT2A	Exon 15	N/A	N/A	118491196	118491309	+	1	1	0	0
	11q23.3	KMT2A	Intron 15	N/A	N/A	118491310	118491743	+			0	0
	11q23.3	KMT2A	Exon 16	N/A	N/A	118491744	118491928	+	1	0	0	0
	11q23.3	KMT2A	Intron 16	N/A	N/A	118491929	118493056	+			2	0.060698
	11q23.3	KMT2A	Exon 17	N/A	N/A	118493057	118493230	+	0	0	0	0
	11q23.3	KMT2A	Intron 17	N/A	N/A	118493231	118494287	+			0	0
	11q23.3	KMT2A	Exon 18	N/A	N/A	118494288	118494398	+	0	0	0	0
	11q23.3	KMT2A	Intron 18	N/A	N/A	118494399	118494693	+			0	0
	11q23.3	KMT2A	Exon 19	N/A	N/A	118494694	118494767	+	0	2	0	0
	11q23.3	KMT2A	Intron 19	N/A	N/A	118494768	118495699	+			3	0.091047
	11q23.3	KMT2A	Exon 20	N/A	N/A	118495700	118495893	+	2	1	0	0
	11q23.3	KMT2A	Intron 20	N/A	N/A	118495894	118496260	+			2	0.060698
	11q23.3	KMT2A	Exon 21	N/A	N/A	118496261	118496367	+	1	0	1	0.030349
	11q23.3	KMT2A	Intron 21	N/A	N/A	118496368	118496723	+			9	0.273141
	11q23.3	KMT2A	Exon 22	N/A	N/A	118496724	118496804	+	0	0	1	0.030349
	11q23.3	KMT2A	Intron 22	N/A	N/A	118496805	118497935	+			19	0.576631
	11q23.3	KMT2A	Exon 23	N/A	N/A	118497936	118498073	+	0	0	3	0.091047
	11q23.3	KMT2A	Intron 23	N/A	N/A	118498074	118498369	+			6	0.182094
	11q23.3	KMT2A	Exon 24	N/A	N/A	118498370	118498528	+	0	0	1	0.030349
	11q23.3	KMT2A	Intron 24	N/A	N/A	118498529	118499302	+			22	0.667678
	11q23.3	KMT2A	Exon 25	N/A	N/A	118499303	118499420	+	0	1	3	0.091047
	11q23.3	KMT2A	Intron 25	N/A	N/A	118499421	118499834	+			0	0
	11q23.3	KMT2A	Exon 26	N/A	N/A	118499835	118499913	+	1	2	0	0
	11q23.3	KMT2A	Intron 26	N/A	N/A	118499914	118500986	+			0	0
	11q23.3	KMT2A	Exon 27	N/A	N/A	118500987	118501147	+	2	1	0	0
	11q23.3	KMT2A	Intron 27	N/A	N/A	118501148	118501671	+			0	0
	11q23.3	KMT2A	Exon 28	N/A	N/A	118501672	118501857	+	1	1	0	0
	11q23.3	KMT2A	Intron 28	N/A	N/A	118501858	118502397	+			0	0
	11q23.3	KMT2A	Exon 29	N/A	N/A	118502398	118506646	+	1	2	0	0
	11q23.3	KMT2A	Intron 29	N/A	N/A	118506647	118507528	+			0	0
	11q23.3	KMT2A	Exon 30	N/A	N/A	118507529	118507609	+	2	2	0	0
	11q23.3	KMT2A	Intron 30	N/A	N/A	118507610	118509135	+			0	0
	11q23.3	KMT2A	Exon 31	N/A	N/A	118509136	118509200	+	2	1	0	0
	11q23.3	KMT2A	Intron 31	N/A	N/A	118509201	118509947	+			0	0
	11q23.3	KMT2A	Exon 32	N/A	N/A	118509948	118510118	+	1	1	0	0
	11q23.3	KMT2A	Intron 32	N/A	N/A	118510119	118511950	+			0	0
	11q23.3	KMT2A	Exon 33	N/A	N/A	118511951	118512025	+	1	1	0	0
	11q23.3	KMT2A	Intron 33	N/A	N/A	118512026	118519617	+			0	0
	11q23.3	KMT2A	Exon 34	N/A	N/A	118519618	118519792	+	1	2	0	0
	11q23.3	KMT2A	Intron 34	N/A	N/A	118519793	118519956	+			0	0
	11q23.3	KMT2A	Exon 35	N/A	N/A	118519957	118520064	+	2	2	0	0
	11q23.3	KMT2A	Intron 35	N/A	N/A	118520065	118520801	+			0	0
	11q23.3	KMT2A	Exon 36	N/A	N/A	118520802	118520885	+	2	2	0	0
	11q23.3	KMT2A	Intron 36	N/A	N/A	118520886	118521287	+			1	0.030349
	11q23.3	KMT2A	Exon 37	N/A	N/A	118521288	118521417	+	2	0	0	0
	11q23.3	KMT2A	Intron 37	N/A	N/A	118521418	118521896	+			1	0.030349
	11q23.3	KMT2A	Exon 38	N/A	N/A	118521897	118526832	+	0		0	0
						gene length	90375			Total	3295
						length BCR1	10956	98	% brx
						length BCR2	7491	2	% brx

## Sheet: Frequencies
				DCAL	Literature	Total
		#	KMT2A	3280	15	3295
		1	ABI1	8	3	11
		2	ABI2	3	0	3
		3	ACACA	1	0	1
		4	ACTN2	1	1	2
		5	ACTN4	2	1	3
		6	AFDN	137	1	138
		7	AFF1	1228	0	1228
		8	AFF3	12	3	15
		9	AFF4	3	3	6
		10	AHCYL2	1	0	1
		11	AKAP13	1	0	1
		12	ARHGAP26	1	3	4
		13	ARHGAP32	2	0	2
		14	ARHGEF12	5	6	11
		15	ARHGEF17	1	0	1
		16	ASXL2	0	2	2
		17	BCAS4	1	0	1
		18	BTBD18	2	0	2
		19	BTK	0	1	1
		20	C2CD3	1	0	1
		21	CASP8AP2	1	0	1
		22	CBL	10	3	13
		23	CENPK	0	1	1
		24	CEP170B	2	0	2
		25	CIP2A	2	0	2
		26	CLIP2	1	0	1
		27	CLTA	1	0	1
		28	CLTC	3	0	3
		29	CREBBP	6	15	21
		30	CT45A2	1	0	1
		31	DAB2IP	0	1	1
		32	DCP1A	2	0	2
		33	DCP1B	0	1	1
		34	DCPS	1	0	1
		35	EDC4	0	1	1
		36	ELL	110	2	112
		37	ENAH	0	1	1
		38	EP300	1	5	6
		39	EPS15	53	0	53
		40	FAM13A	1	0	1
		41	FLNA	5	0	5
		42	FLNC	0	1	1
		43	FNBP1	1	1	2
		44	FOXO3	4	2	6
		45	FOXO4	0	2	2
		46	FRYL	0	3	3
		47	GAS7	3	2	5
		48	GIGYF2	1	0	1
		49	GIMAP8	1	1	2
		50	GMPS	1	1	2
		51	GPHN	0	2	2
		52	ITPR2	0	1	1
		53	ITSN1	1	0	1
		54	KIF2A	1	0	1
		55	KNL1	6	3	9
		56	LAMC3	1	0	1
		57	LASP1	1	1	2
		58	LPP	0	1	1
		59	MAML1	0	2	2
		60	MAML2	4	5	9
		61	MAPRE1	0	1	1
		62	MATR3	1	0	1
		63	ME2	1	0	1
		64	MLLT1	436	0	436
		65	MLLT10	296	1	297
		66	MLLT11	29	2	31
		67	MLLT3	589	0	589
		68	MLLT6	29	4	33
		69	MON2	0	1	1
		70	MRTFA	1	0	1
		71	MYH11	1	1	2
		72	MYO1F	5	2	7
		73	NCKIPSD	0	1	1
		74	NEB	1	0	1
		75	NEBL	3	0	3
		76	NRIP3	1	0	1
		77	NUTM2A	0	1	1
		78	PARD3	1	0	1
		79	PDS5A	1	1	2
		80	PFDN4	1	0	1
		81	PICALM	4	1	5
		82	PRPF19	3	1	4
		83	PRRC1	1	0	1
		84	RABGAP1	1	0	1
		85	RANBP3	1	0	1
		86	RUNDC3B	1	0	1
		87	SARNP	0	1	1
		88	SEPTIN2	1	3	4
		89	SEPTIN3	1	0	1
		90	SEPTIN5	7	9	16
		91	SEPTIN6	19	13	32
		92	SEPTIN9	15	12	27
		93	SEPTIN11	3	2	5
		94	SEPTIN14	0	1	1
		95	SH3GL1	0	1	1
		96	SMAP1	1	0	1
		97	SNX9	1	0	1
		98	SORBS2	0	1	1
		99	STK4	1	0	1
		100	TCF12	1	0	1
		101	TET1	5	4	9
		102	TFE3	0	1	1
		103	TNRC18	6	0	6
		104	TNS3	1	0	1
		105	TOP3A	1	0	1
		106	USO1	0	1	1
		107	USP10	0	1	1
		108	USP2	31	7	38
		109	USP8	6	1	7
		110	VAV1	1	0	1
		111	ZC3H7B	1	0	1
		112	ZFYVE19	0	1	1
		113	PTD	136	0	136
				3280	158	3438

## Sheet: ABI1
	ABI1 abl interactor 1
	Function:	Signal transduction
	Also known as:	E3B1; ABI-1; ABLBP4; NAP1BP; SSH3BP; SSH3BP1
	Location:	10p12.1	Strand	-
	Exon count:	11
	KMT2A::ABI1	t(10;11)(p12.1;q23.3)
	Leukemia:	AML
	DCAL:	8	patients
	Literature:	3	patients
	BCR1	11	patients
	BCR2	0	patients
	cytoband	gene.symbol	str.ID	Ensembl.transcript.ID	accession	str.start	str.end	strand	start.phase	end.phase	n	Freq		Literature	PMID	Intron/Exon	leukemia type	gender	age
	10p12.1	ABI1	Exon 1	ENST00000376140	NM_001012750	26860958	26860747	-		0	0	0		1	9694699	Intron 2	AML(M4)	m	8 M
	10p12.1	ABI1	Intron 1	ENST00000376140	NM_001012750	26860746	26823306	-			0	0		2	11477655	Intron 2	AML(M5a)	m	2 M
	10p12.1	ABI1	Exon 2	ENST00000376140	NM_001012750	26823305	26823138	-	0	0	0	0		3	12547160	Intron 2	CAML	f	< 1M
	10p12.1	ABI1	Intron 2	ENST00000376140	NM_001012750	26823137	26777242	-			9	81.8182
	10p12.1	ABI1	Exon 3	ENST00000376140	NM_001012750	26777241	26777065	-	0	0	0	0
	10p12.1	ABI1	Intron 3	ENST00000376140	NM_001012750	26777064	26771090	-			2	18.1818
	10p12.1	ABI1	Exon 4	ENST00000376140	NM_001012750	26771089	26771075	-	0	0	0	0		DCAL	ID	Intron/Exon	leukemia type	gender	age
	10p12.1	ABI1	Intron 4	ENST00000376140	NM_001012750	26771074	26770346	-			0	0		1	7	Intron 2	AML(M4)	m	15 M
	10p12.1	ABI1	Exon 5	ENST00000376140	NM_001012750	26770345	26770245	-	0	2	0	0		2	1534	Intron 2	AML	m	18 M
	10p12.1	ABI1	Intron 5	ENST00000376140	NM_001012750	26770244	26768993	-			0	0		3	2294	Intron 3	AML(M4)	f	7 M
	10p12.1	ABI1	Exon 6	ENST00000376140	NM_001012750	26768992	26768852	-	2	2	0	0		4	2623	Intron 2	AML(M5)	f	16 M
	10p12.1	ABI1	Intron 6	ENST00000376140	NM_001012750	26768851	26765319	-			0	0		5	2971	Intron 2	AML	m	5 M
	10p12.1	ABI1	Exon 7	ENST00000376140	NM_001012750	26765318	26765218	-	2	1	0	0		6	3624	Intron 3	AML	f	0 M
	10p12.1	ABI1	Intron 7	ENST00000376140	NM_001012750	26765217	26759239	-			0	0		7	3979	Intron 2	AML(M5)	m	9 Y
	10p12.1	ABI1	Exon 8	ENST00000376140	NM_001012750	26759238	26759062	-	1	1	0	0		8	4265	Intron 2	AML(M5)	f	10 Y
	10p12.1	ABI1	Intron 8	ENST00000376140	NM_001012750	26759061	26755742	-			0	0
	10p12.1	ABI1	Exon 9	ENST00000376140	NM_001012750	26755741	26755655	-	1	1	0	0
	10p12.1	ABI1	Intron 9	ENST00000376140	NM_001012750	26755654	26751784	-			0	0
	10p12.1	ABI1	Exon 10	ENST00000376140	NM_001012750	26751783	26751598	-	1	1	0	0
	10p12.1	ABI1	Intron 10	ENST00000376140	NM_001012750	26751597	26748746	-			0	0
	10p12.1	ABI1	Exon 11	ENST00000376140	NM_001012750	26748745	26746596	-	1		0	0
						gene length	114362			Total	11

## Sheet: ABI2
	ABI2 abl interactor 2
	Function:	Signal transduction
	Also known as:	AIP1; ABI-2; ABI2B; AIP-1; AblBP3; argBP1; SSH3BP2; argBPIA; argBPIB
	Location:	2q33.2	Strand	+
	Exon count:	12
	KMT2A::ABI2	t(2;11)(q33.2;q23.3)
	Leukemia:	AML
	DCAL:	3	patients
	Literature:	0	patients
	BCR1	3	patients
	BCR2	0	patients
	cytoband	gene.symbol	str.ID	Ensembl.transcript.ID	accession	str.start	str.end	strand	start.phase	end.phase	n	Freq		DCAL	ID	Intron/Exon	leukemia type	gender	age
	2q33.2	ABI2	Exon 1	ENST00000261018	NM_001375663	203328394	203328631	+		0	0	0		1	1828	Intron 4	AML(M2)	f	5 M
	2q33.2	ABI2	Intron 1	ENST00000261018	NM_001375663	203328632	203366876	+			0	0		2	3062	Intron 3	AML(M4)	m	1 M
	2q33.2	ABI2	Exon 2	ENST00000261018	NM_001375663	203366877	203367044	+	0	0	0	0		3	4743	Intron 8	AML(M5)	f	2 M
	2q33.2	ABI2	Intron 2	ENST00000261018	NM_001375663	203367045	203380207	+			0	0
	2q33.2	ABI2	Exon 3	ENST00000261018	NM_001375663	203380208	203380384	+	0	0	0	0
	2q33.2	ABI2	Intron 3	ENST00000261018	NM_001375663	203380385	203382188	+			1	33.3333
	2q33.2	ABI2	Exon 4	ENST00000261018	NM_001375663	203382189	203382206	+	0	0	0	0
	2q33.2	ABI2	Intron 4	ENST00000261018	NM_001375663	203382207	203391045	+			1	33.3333
	2q33.2	ABI2	Exon 5	ENST00000261018	NM_001375663	203391046	203391143	+	0	2	0	0
	2q33.2	ABI2	Intron 5	ENST00000261018	NM_001375663	203391144	203394699	+			0	0
	2q33.2	ABI2	Exon 6	ENST00000261018	NM_001375663	203394700	203394846	+	2	2	0	0
	2q33.2	ABI2	Intron 6	ENST00000261018	NM_001375663	203394847	203395655	+			0	0
	2q33.2	ABI2	Exon 7	ENST00000261018	NM_001375663	203395656	203395780	+	2	1	0	0
	2q33.2	ABI2	Intron 7	ENST00000261018	NM_001375663	203395781	203396784	+			0	0
	2q33.2	ABI2	Exon 8	ENST00000261018	NM_001375663	203396785	203396967	+	1	1	0	0
	2q33.2	ABI2	Intron 8	ENST00000261018	NM_001375663	203396968	203402575	+			1	33.3333
	2q33.2	ABI2	Exon 9	ENST00000261018	NM_001375663	203402576	203402734	+	1	1	0	0
	2q33.2	ABI2	Intron 9	ENST00000261018	NM_001375663	203402735	203411284	+			0	0
	2q33.2	ABI2	Exon 10	ENST00000261018	NM_001375663	203411285	203411371	+	1	1	0	0
	2q33.2	ABI2	Intron 10	ENST00000261018	NM_001375663	203411372	203416907	+			0	0
	2q33.2	ABI2	Exon 11	ENST00000261018	NM_001375663	203416908	203417081	+	1	1	0	0
	2q33.2	ABI2	Intron 11	ENST00000261018	NM_001375663	203417082	203427176	+			0	0
	2q33.2	ABI2	Exon 12	ENST00000261018	NM_001375663	203427177	203432169	+	1		0	0
						gene length	103775			Total	3

## Sheet: ACACA
	ACACA acetyl-CoA carboxylase alpha
	Function:	Metabolism
	Also known as:	ACC; ACAC; ACC1; ACCA; Acac1; hACC1; ACACAD; ACCalpha; ACACalpha
	Location:	17q12	Strand	-
	Exon count:	56
	KMT2A::ACACA	ins(11;17)(q23.3;q12)
	Leukemia:	AML
	DCAL:	1	patients
	Literature:	0	patients
	BCR1	1	patients
	BCR2	0	patients
	cytoband	gene.symbol	str.ID	Ensembl.transcript.ID	accession	str.start	str.end	strand	start.phase	end.phase	n	Freq		DCAL	ID	Intron/Exon	leukemia type	gender	age
	17q12	ACACA	Exon 1	ENST00000616317	NM_198834	37406836	37406262	-		2	0	0		1	160	Intron 10	AML(M2)	m	10.6
	17q12	ACACA	Intron 1	ENST00000616317	NM_198834	37406261	37339851	-			0	0
	17q12	ACACA	Exon 2	ENST00000616317	NM_198834	37339850	37339804	-	2	1	0	0
	17q12	ACACA	Intron 2	ENST00000616317	NM_198834	37339803	37330426	-			0	0
	17q12	ACACA	Exon 3	ENST00000616317	NM_198834	37330425	37330173	-	1	2	0	0
	17q12	ACACA	Intron 3	ENST00000616317	NM_198834	37330172	37284971	-			0	0
	17q12	ACACA	Exon 4	ENST00000616317	NM_198834	37284970	37284838	-	2	0	0	0
	17q12	ACACA	Intron 4	ENST00000616317	NM_198834	37284837	37283406	-			0	0
	17q12	ACACA	Exon 5	ENST00000616317	NM_198834	37283405	37283267	-	0	1	0	0
	17q12	ACACA	Intron 5	ENST00000616317	NM_198834	37283266	37278006	-			0	0
	17q12	ACACA	Exon 6	ENST00000616317	NM_198834	37278005	37277896	-	1	0	0	0
	17q12	ACACA	Intron 6	ENST00000616317	NM_198834	37277895	37277115	-			0	0
	17q12	ACACA	Exon 7	ENST00000616317	NM_198834	37277114	37277033	-	0	1	0	0
	17q12	ACACA	Intron 7	ENST00000616317	NM_198834	37277032	37276050	-			0	0
	17q12	ACACA	Exon 8	ENST00000616317	NM_198834	37276049	37275951	-	1	1	0	0
	17q12	ACACA	Intron 8	ENST00000616317	NM_198834	37275950	37274300	-			0	0
	17q12	ACACA	Exon 9	ENST00000616317	NM_198834	37274299	37274193	-	1	0	0	0
	17q12	ACACA	Intron 9	ENST00000616317	NM_198834	37274192	37270862	-			0	0
	17q12	ACACA	Exon 10	ENST00000616317	NM_198834	37270861	37270751	-	0	0	0	0
	17q12	ACACA	Intron 10	ENST00000616317	NM_198834	37270750	37263895	-			1	100
	17q12	ACACA	Exon 11	ENST00000616317	NM_198834	37263894	37263685	-	0	0	0	0
	17q12	ACACA	Intron 11	ENST00000616317	NM_198834	37263684	37259531	-			0	0
	17q12	ACACA	Exon 12	ENST00000616317	NM_198834	37259530	37259360	-	0	0	0	0
	17q12	ACACA	Intron 12	ENST00000616317	NM_198834	37259359	37258374	-			0	0
	17q12	ACACA	Exon 13	ENST00000616317	NM_198834	37258373	37258212	-	0	0	0	0
	17q12	ACACA	Intron 13	ENST00000616317	NM_198834	37258211	37257867	-			0	0
	17q12	ACACA	Exon 14	ENST00000616317	NM_198834	37257866	37257703	-	0	2	0	0
	17q12	ACACA	Intron 14	ENST00000616317	NM_198834	37257702	37253037	-			0	0
	17q12	ACACA	Exon 15	ENST00000616317	NM_198834	37253036	37252886	-	2	0	0	0
	17q12	ACACA	Intron 15	ENST00000616317	NM_198834	37252885	37252109	-			0	0
	17q12	ACACA	Exon 16	ENST00000616317	NM_198834	37252108	37252005	-	0	2	0	0
	17q12	ACACA	Intron 16	ENST00000616317	NM_198834	37252004	37248675	-			0	0
	17q12	ACACA	Exon 17	ENST00000616317	NM_198834	37248674	37248593	-	2	0	0	0
	17q12	ACACA	Intron 17	ENST00000616317	NM_198834	37248592	37248157	-			0	0
	17q12	ACACA	Exon 18	ENST00000616317	NM_198834	37248156	37248011	-	0	2	0	0
	17q12	ACACA	Intron 18	ENST00000616317	NM_198834	37248010	37246977	-			0	0
	17q12	ACACA	Exon 19	ENST00000616317	NM_198834	37246976	37246826	-	2	0	0	0
	17q12	ACACA	Intron 19	ENST00000616317	NM_198834	37246825	37245215	-			0	0
	17q12	ACACA	Exon 20	ENST00000616317	NM_198834	37245214	37245080	-	0	0	0	0
	17q12	ACACA	Intron 20	ENST00000616317	NM_198834	37245079	37244735	-			0	0
	17q12	ACACA	Exon 21	ENST00000616317	NM_198834	37244734	37244588	-	0	0	0	0
	17q12	ACACA	Intron 21	ENST00000616317	NM_198834	37244587	37243560	-			0	0
	17q12	ACACA	Exon 22	ENST00000616317	NM_198834	37243559	37243371	-	0	0	0	0
	17q12	ACACA	Intron 22	ENST00000616317	NM_198834	37243370	37242054	-			0	0
	17q12	ACACA	Exon 23	ENST00000616317	NM_198834	37242053	37241953	-	0	2	0	0
	17q12	ACACA	Intron 23	ENST00000616317	NM_198834	37241952	37240565	-			0	0
	17q12	ACACA	Exon 24	ENST00000616317	NM_198834	37240564	37240476	-	2	1	0	0
	17q12	ACACA	Intron 24	ENST00000616317	NM_198834	37240475	37235100	-			0	0
	17q12	ACACA	Exon 25	ENST00000616317	NM_198834	37235099	37234975	-	1	0	0	0
	17q12	ACACA	Intron 25	ENST00000616317	NM_198834	37234974	37226453	-			0	0
	17q12	ACACA	Exon 26	ENST00000616317	NM_198834	37226452	37226339	-	0	0	0	0
	17q12	ACACA	Intron 26	ENST00000616317	NM_198834	37226338	37225106	-			0	0
	17q12	ACACA	Exon 27	ENST00000616317	NM_198834	37225105	37224992	-	0	0	0	0
	17q12	ACACA	Intron 27	ENST00000616317	NM_198834	37224991	37223602	-			0	0
	17q12	ACACA	Exon 28	ENST00000616317	NM_198834	37223601	37223512	-	0	0	0	0
	17q12	ACACA	Intron 28	ENST00000616317	NM_198834	37223511	37221843	-			0	0
	17q12	ACACA	Exon 29	ENST00000616317	NM_198834	37221842	37221724	-	0	2	0	0
	17q12	ACACA	Intron 29	ENST00000616317	NM_198834	37221723	37210491	-			0	0
	17q12	ACACA	Exon 30	ENST00000616317	NM_198834	37210490	37210467	-	2	2	0	0
	17q12	ACACA	Intron 30	ENST00000616317	NM_198834	37210466	37207801	-			0	0
	17q12	ACACA	Exon 31	ENST00000616317	NM_198834	37207800	37207657	-	2	2	0	0
	17q12	ACACA	Intron 31	ENST00000616317	NM_198834	37207656	37206880	-			0	0
	17q12	ACACA	Exon 32	ENST00000616317	NM_198834	37206879	37206783	-	2	0	0	0
	17q12	ACACA	Intron 32	ENST00000616317	NM_198834	37206782	37205873	-			0	0
	17q12	ACACA	Exon 33	ENST00000616317	NM_198834	37205872	37205765	-	0	0	0	0
	17q12	ACACA	Intron 33	ENST00000616317	NM_198834	37205764	37200484	-			0	0
	17q12	ACACA	Exon 34	ENST00000616317	NM_198834	37200483	37200427	-	0	0	0	0
	17q12	ACACA	Intron 34	ENST00000616317	NM_198834	37200426	37200184	-			0	0
	17q12	ACACA	Exon 35	ENST00000616317	NM_198834	37200183	37200139	-	0	0	0	0
	17q12	ACACA	Intron 35	ENST00000616317	NM_198834	37200138	37193416	-			0	0
	17q12	ACACA	Exon 36	ENST00000616317	NM_198834	37193415	37193374	-	0	0	0	0
	17q12	ACACA	Intron 36	ENST00000616317	NM_198834	37193373	37192306	-			0	0
	17q12	ACACA	Exon 37	ENST00000616317	NM_198834	37192305	37192090	-	0	0	0	0
	17q12	ACACA	Intron 37	ENST00000616317	NM_198834	37192089	37191276	-			0	0
	17q12	ACACA	Exon 38	ENST00000616317	NM_198834	37191275	37191120	-	0	0	0	0
	17q12	ACACA	Intron 38	ENST00000616317	NM_198834	37191119	37188481	-			0	0
	17q12	ACACA	Exon 39	ENST00000616317	NM_198834	37188480	37188277	-	0	0	0	0
	17q12	ACACA	Intron 39	ENST00000616317	NM_198834	37188276	37181357	-			0	0
	17q12	ACACA	Exon 40	ENST00000616317	NM_198834	37181356	37181201	-	0	0	0	0
	17q12	ACACA	Intron 40	ENST00000616317	NM_198834	37181200	37179407	-			0	0
	17q12	ACACA	Exon 41	ENST00000616317	NM_198834	37179406	37179260	-	0	0	0	0
	17q12	ACACA	Intron 41	ENST00000616317	NM_198834	37179259	37162051	-			0	0
	17q12	ACACA	Exon 42	ENST00000616317	NM_198834	37162050	37161781	-	0	0	0	0
	17q12	ACACA	Intron 42	ENST00000616317	NM_198834	37161780	37155781	-			0	0
	17q12	ACACA	Exon 43	ENST00000616317	NM_198834	37155780	37155683	-	0	2	0	0
	17q12	ACACA	Intron 43	ENST00000616317	NM_198834	37155682	37151422	-			0	0
	17q12	ACACA	Exon 44	ENST00000616317	NM_198834	37151421	37151301	-	2	0	0	0
	17q12	ACACA	Intron 44	ENST00000616317	NM_198834	37151300	37149975	-			0	0
	17q12	ACACA	Exon 45	ENST00000616317	NM_198834	37149974	37149864	-	0	0	0	0
	17q12	ACACA	Intron 45	ENST00000616317	NM_198834	37149863	37130219	-			0	0
	17q12	ACACA	Exon 46	ENST00000616317	NM_198834	37130218	37130075	-	0	0	0	0
	17q12	ACACA	Intron 46	ENST00000616317	NM_198834	37130074	37129486	-			0	0
	17q12	ACACA	Exon 47	ENST00000616317	NM_198834	37129485	37129365	-	0	1	0	0
	17q12	ACACA	Intron 47	ENST00000616317	NM_198834	37129364	37125795	-			0	0
	17q12	ACACA	Exon 48	ENST00000616317	NM_198834	37125794	37125698	-	1	2	0	0
	17q12	ACACA	Intron 48	ENST00000616317	NM_198834	37125697	37122628	-			0	0
	17q12	ACACA	Exon 49	ENST00000616317	NM_198834	37122627	37122531	-	2	0	0	0
	17q12	ACACA	Intron 49	ENST00000616317	NM_198834	37122530	37121491	-			0	0
	17q12	ACACA	Exon 50	ENST00000616317	NM_198834	37121490	37121355	-	0	1	0	0
	17q12	ACACA	Intron 50	ENST00000616317	NM_198834	37121354	37113266	-			0	0
	17q12	ACACA	Exon 51	ENST00000616317	NM_198834	37113265	37113088	-	1	2	0	0
	17q12	ACACA	Intron 51	ENST00000616317	NM_198834	37113087	37111644	-			0	0
	17q12	ACACA	Exon 52	ENST00000616317	NM_198834	37111643	37111531	-	2	1	0	0
	17q12	ACACA	Intron 52	ENST00000616317	NM_198834	37111530	37097985	-			0	0
	17q12	ACACA	Exon 53	ENST00000616317	NM_198834	37097984	37097830	-	1	0	0	0
	17q12	ACACA	Intron 53	ENST00000616317	NM_198834	37097829	37097167	-			0	0
	17q12	ACACA	Exon 54	ENST00000616317	NM_198834	37097166	37096996	-	0	0	0	0
	17q12	ACACA	Intron 54	ENST00000616317	NM_198834	37096995	37089075	-			0	0
	17q12	ACACA	Exon 55	ENST00000616317	NM_198834	37089074	37088938	-	0	2	0	0
	17q12	ACACA	Intron 55	ENST00000616317	NM_198834	37088937	37087440	-			0	0
	17q12	ACACA	Exon 56	ENST00000616317	NM_198834	37087439	37084992	-	2		0	0
						gene length	321844			Total	1

## Sheet: ACTN2
	ACTN2 actinin alpha 2
	Function:	Cytoskeletal proteins
	Also known as:	MPD6; CMH23; CMYP8; CMD1AA; MYOCOZ
	Location:	1q43	Strand	+
	Exon count:	21
	KMT2A::ACTN2	t(1;11)(q43;q23.3)
	Leukemia:	ALL
	DCAL:	1	patients
	Literature:	1	patients
	BCR1	2	patients
	BCR2	0	patients
	cytoband	gene.symbol	str.ID	Ensembl.transcript.ID	accession	str.start	str.end	strand	start.phase	end.phase	n	Freq		Literature	PMID	Intron/Exon	leukemia type	gender	age
	1q43	ACTN2	Exon 1	ENST00000366578	NM_001103	236686499	236686799	+		0	0	0		1	31115144	Intron 8	B-ALL	m	9 M
	1q43	ACTN2	Intron 1	ENST00000366578	NM_001103	236686800	236717857	+			0	0
	1q43	ACTN2	Exon 2	ENST00000366578	NM_001103	236717858	236717972	+	0	1	0	0
	1q43	ACTN2	Intron 2	ENST00000366578	NM_001103	236717973	236718893	+			0	0
	1q43	ACTN2	Exon 3	ENST00000366578	NM_001103	236718894	236719013	+	1	1	0	0		DCAL	ID	Intron/Exon	leukemia type	gender	age
	1q43	ACTN2	Intron 3	ENST00000366578	NM_001103	236719014	236720104	+			0	0		1	2654	Intron 7	B-ALL	m	5 M
	1q43	ACTN2	Exon 4	ENST00000366578	NM_001103	236720105	236720191	+	1	1	0	0
	1q43	ACTN2	Intron 4	ENST00000366578	NM_001103	236720192	236725932	+			0	0
	1q43	ACTN2	Exon 5	ENST00000366578	NM_001103	236725933	236726020	+	1	2	0	0
	1q43	ACTN2	Intron 5	ENST00000366578	NM_001103	236726021	236727677	+			0	0
	1q43	ACTN2	Exon 6	ENST00000366578	NM_001103	236727678	236727756	+	2	0	0	0
	1q43	ACTN2	Intron 6	ENST00000366578	NM_001103	236727757	236731232	+			0	0
	1q43	ACTN2	Exon 7	ENST00000366578	NM_001103	236731233	236731314	+	0	1	0	0
	1q43	ACTN2	Intron 7	ENST00000366578	NM_001103	236731315	236735634	+			1	50
	1q43	ACTN2	Exon 8	ENST00000366578	NM_001103	236735635	236735720	+	1	0	0	0
	1q43	ACTN2	Intron 8	ENST00000366578	NM_001103	236735721	236737121	+			1	50
	1q43	ACTN2	Exon 9	ENST00000366578	NM_001103	236737122	236737214	+	0	0	0	0
	1q43	ACTN2	Intron 9	ENST00000366578	NM_001103	236737215	236739301	+			0	0
	1q43	ACTN2	Exon 10	ENST00000366578	NM_001103	236739302	236739532	+	0	0	0	0
	1q43	ACTN2	Intron 10	ENST00000366578	NM_001103	236739533	236742895	+			0	0
	1q43	ACTN2	Exon 11	ENST00000366578	NM_001103	236742896	236743043	+	0	1	0	0
	1q43	ACTN2	Intron 11	ENST00000366578	NM_001103	236743044	236744625	+			0	0
	1q43	ACTN2	Exon 12	ENST00000366578	NM_001103	236744626	236744776	+	1	2	0	0
	1q43	ACTN2	Intron 12	ENST00000366578	NM_001103	236744777	236747666	+			0	0
	1q43	ACTN2	Exon 13	ENST00000366578	NM_001103	236747667	236747775	+	2	0	0	0
	1q43	ACTN2	Intron 13	ENST00000366578	NM_001103	236747776	236749123	+			0	0
	1q43	ACTN2	Exon 14	ENST00000366578	NM_001103	236749124	236749264	+	0	0	0	0
	1q43	ACTN2	Intron 14	ENST00000366578	NM_001103	236749265	236751469	+			0	0
	1q43	ACTN2	Exon 15	ENST00000366578	NM_001103	236751470	236751652	+	0	0	0	0
	1q43	ACTN2	Intron 15	ENST00000366578	NM_001103	236751653	236753946	+			0	0
	1q43	ACTN2	Exon 16	ENST00000366578	NM_001103	236753947	236754081	+	0	0	0	0
	1q43	ACTN2	Intron 16	ENST00000366578	NM_001103	236754082	236755018	+			0	0
	1q43	ACTN2	Exon 17	ENST00000366578	NM_001103	236755019	236755198	+	0	0	0	0
	1q43	ACTN2	Intron 17	ENST00000366578	NM_001103	236755199	236757485	+			0	0
	1q43	ACTN2	Exon 18	ENST00000366578	NM_001103	236757486	236757632	+	0	0	0	0
	1q43	ACTN2	Intron 18	ENST00000366578	NM_001103	236757633	236759723	+			0	0
	1q43	ACTN2	Exon 19	ENST00000366578	NM_001103	236759724	236759789	+	0	0	0	0
	1q43	ACTN2	Intron 19	ENST00000366578	NM_001103	236759790	236761014	+			0	0
	1q43	ACTN2	Exon 20	ENST00000366578	NM_001103	236761015	236761173	+	0	0	0	0
	1q43	ACTN2	Intron 20	ENST00000366578	NM_001103	236761174	236762460	+			0	0
	1q43	ACTN2	Exon 21	ENST00000366578	NM_001103	236762461	236764631	+	0		0	0
						gene length	78132			Total	2

## Sheet: ACTN4
	ACTN4	actinin alpha 4
	Function:	Cytoskeletal proteins
	Also known as:	FSGS; FSGS1; ACTININ-4
	Location:	19q13.2	Strand	+
	Exon count:	21
	KMT2A::ACTN4	t(11;19)q23.3;q13.2)
	Leukemia:	t-ALL, t-AML, t-CMML
	DCAL:	2	patients
	Literature:	1	patients
	BCR1	3	patients
	BCR2	0	patients
	cytoband	gene.symbol	str.ID	Ensembl.transcript.ID	accession	str.start	str.end	strand	start.phase	end.phase	n	Freq		Literature	PMID	Intron/Exon	leukemia type	gender	age
	19q13.2	ACTN4	Exon 1	ENST00000252699	NM_001411143	38647649	38647907	+		0	0	0		1	36874114	Intron 1	t-CMML	f	69 Y
	19q13.2	ACTN4	Intron 1	ENST00000252699	NM_001411143	38647908	38700599	+			3	100
	19q13.2	ACTN4	Exon 2	ENST00000252699	NM_001411143	38700600	38700714	+	0	1	0	0
	19q13.2	ACTN4	Intron 2	ENST00000252699	NM_001411143	38700715	38701001	+			0	0
	19q13.2	ACTN4	Exon 3	ENST00000252699	NM_001411143	38701002	38701121	+	1	1	0	0		DCAL	ID	Intron/Exon	leukemia type	gender	age
	19q13.2	ACTN4	Intron 3	ENST00000252699	NM_001411143	38701122	38704933	+			0	0		1	1054	Intron 1	t-BALL	f	69 Y
	19q13.2	ACTN4	Exon 4	ENST00000252699	NM_001411143	38704934	38705020	+	1	1	0	0		2	2413	Intron 1	t-AML(M5)	m	5 Y
	19q13.2	ACTN4	Intron 4	ENST00000252699	NM_001411143	38705021	38706043	+			0	0
	19q13.2	ACTN4	Exon 5	ENST00000252699	NM_001411143	38706044	38706131	+	1	2	0	0
	19q13.2	ACTN4	Intron 5	ENST00000252699	NM_001411143	38706132	38708116	+			0	0
	19q13.2	ACTN4	Exon 6	ENST00000252699	NM_001411143	38708117	38708195	+	2	0	0	0
	19q13.2	ACTN4	Intron 6	ENST00000252699	NM_001411143	38708196	38709394	+			0	0
	19q13.2	ACTN4	Exon 7	ENST00000252699	NM_001411143	38709395	38709476	+	0	1	0	0
	19q13.2	ACTN4	Intron 7	ENST00000252699	NM_001411143	38709477	38710256	+			0	0
	19q13.2	ACTN4	Exon 8	ENST00000252699	NM_001411143	38710257	38710342	+	1	0	0	0
	19q13.2	ACTN4	Intron 8	ENST00000252699	NM_001411143	38710343	38714468	+			0	0
	19q13.2	ACTN4	Exon 9	ENST00000252699	NM_001411143	38714469	38714561	+	0	0	0	0
	19q13.2	ACTN4	Intron 9	ENST00000252699	NM_001411143	38714562	38717085	+			0	0
	19q13.2	ACTN4	Exon 10	ENST00000252699	NM_001411143	38717086	38717316	+	0	0	0	0
	19q13.2	ACTN4	Intron 10	ENST00000252699	NM_001411143	38717317	38717926	+			0	0
	19q13.2	ACTN4	Exon 11	ENST00000252699	NM_001411143	38717927	38718074	+	0	1	0	0
	19q13.2	ACTN4	Intron 11	ENST00000252699	NM_001411143	38718075	38721537	+			0	0
	19q13.2	ACTN4	Exon 12	ENST00000252699	NM_001411143	38721538	38721688	+	1	2	0	0
	19q13.2	ACTN4	Intron 12	ENST00000252699	NM_001411143	38721689	38723613	+			0	0
	19q13.2	ACTN4	Exon 13	ENST00000252699	NM_001411143	38723614	38723722	+	2	0	0	0
	19q13.2	ACTN4	Intron 13	ENST00000252699	NM_001411143	38723723	38723936	+			0	0
	19q13.2	ACTN4	Exon 14	ENST00000252699	NM_001411143	38723937	38724077	+	0	0	0	0
	19q13.2	ACTN4	Intron 14	ENST00000252699	NM_001411143	38724078	38724156	+			0	0
	19q13.2	ACTN4	Exon 15	ENST00000252699	NM_001411143	38724157	38724339	+	0	0	0	0
	19q13.2	ACTN4	Intron 15	ENST00000252699	NM_001411143	38724340	38724430	+			0	0
	19q13.2	ACTN4	Exon 16	ENST00000252699	NM_001411143	38724431	38724565	+	0	0	0	0
	19q13.2	ACTN4	Intron 16	ENST00000252699	NM_001411143	38724566	38725723	+			0	0
	19q13.2	ACTN4	Exon 17	ENST00000252699	NM_001411143	38725724	38725903	+	0	0	0	0
	19q13.2	ACTN4	Intron 17	ENST00000252699	NM_001411143	38725904	38726956	+			0	0
	19q13.2	ACTN4	Exon 18	ENST00000252699	NM_001411143	38726957	38727103	+	0	0	0	0
	19q13.2	ACTN4	Intron 18	ENST00000252699	NM_001411143	38727104	38727945	+			0	0
	19q13.2	ACTN4	Exon 19	ENST00000252699	NM_001411143	38727946	38728026	+	0	0	0	0
	19q13.2	ACTN4	Intron 19	ENST00000252699	NM_001411143	38728027	38728995	+			0	0
	19q13.2	ACTN4	Exon 20	ENST00000252699	NM_001411143	38728996	38729154	+	0	0	0	0
	19q13.2	ACTN4	Intron 20	ENST00000252699	NM_001411143	38729155	38729273	+			0	0
	19q13.2	ACTN4	Exon 21	ENST00000252699	NM_001411143	38729274	38731589	+	0		0	0
						gene length	83940			Total	3

## Sheet: AFDN
	AFDN afadin, adherens junction formation factor
	Function:	Signaling
	Also known as:	AF6; MLLT4; MLL-AF6; l-afadin
	Location:	6q27	Strand	+
	Exon count:	34
	KMT2A::AFDN	t(6;11)(q27;q23.3)
	Leukemia:	AML, t-AML, ALL, T-ALL, MPAL
	DCAL:	137	patients
	Literature:	3	patients
	BCR1	125	patients
	BCR2	14	patients
	other (OTH)	1	patients
	cytoband	gene.symbol	str.ID	Ensembl.transcript.ID	accession	str.start	str.end	strand	start.phase	end.phase	n	Freq		Literature	PMID	Intron/Exon	leukemia type	gender	age
	6q27	AFDN	5'upstream	ENST00000683244	NM_001386888	167822542	167826910	+			4	2.89855		1-BCR2	12066788	Intron 1	T-ALL	m	16 Y
	6q27	AFDN	Exon 1	ENST00000683244	NM_001386888	167826911	167827237	+		0	0	0		2-BCR2	22927255	Intron 1	T-ALL	m	30 Y
	6q27	AFDN	Intron 1	ENST00000683244	NM_001386888	167827238	167864550	+			136	98.5507		3-BCR2	12066788	Intron 1	T-ALL	m	26 Y
	6q27	AFDN	Exon 2	ENST00000683244	NM_001386888	167864551	167864746	+	0	1	0	0
	6q27	AFDN	Intron 2	ENST00000683244	NM_001386888	167864747	167870385	+			0	0		DCAL	ID	Intron/Exon	leukemia type	gender	age
	6q27	AFDN	Exon 3	ENST00000683244	NM_001386888	167870386	167870498	+	1	0	0	0		1-BCR2	3043	Intron 1	T-ALL	f	1,8 Y
	6q27	AFDN	Intron 3	ENST00000683244	NM_001386888	167870499	167872213	+			0	0		2-BCR2	3849	Intron 1	T-ALL	m	15 Y
	6q27	AFDN	Exon 4	ENST00000683244	NM_001386888	167872214	167872377	+	0	2	0	0		3-BCR2	4120	Intron 1	T-ALL	m	8 Y
	6q27	AFDN	Intron 4	ENST00000683244	NM_001386888	167872378	167875334	+			0	0		4-BCR2	2703	Intron 1	T-ALL	f	4 Y
	6q27	AFDN	Exon 5	ENST00000683244	NM_001386888	167875335	167875495	+	2	1	0	0		5-BCR2	4778	Intron 1	T-ALL	m	4 Y
	6q27	AFDN	Intron 5	ENST00000683244	NM_001386888	167875496	167880359	+			0	0		6-BCR2	1896	Intron 1	T-ALL	m	43 Y
	6q27	AFDN	Exon 6	ENST00000683244	NM_001386888	167880360	167880517	+	1	0	0	0		7-BCR2	3023	Intron 1	T-ALL	f	19 Y
	6q27	AFDN	Intron 6	ENST00000683244	NM_001386888	167880518	167889214	+			0	0		8-BCR2	4021	Intron 1	B-ALL	m	1 Y
	6q27	AFDN	Exon 7	ENST00000683244	NM_001386888	167889215	167889326	+	0	1	0	0		9-BCR2	4170	Intron 1	T-ALL	f	4 Y
	6q27	AFDN	Intron 7	ENST00000683244	NM_001386888	167889327	167890861	+			0	0		10-BCR2	2757	Intron 1	T-ALL	m	35 Y
	6q27	AFDN	Exon 8	ENST00000683244	NM_001386888	167890862	167891029	+	1	1	0	0		11-BCR2	4664	Intron 1	T-ALL	m	4 Y
	6q27	AFDN	Intron 8	ENST00000683244	NM_001386888	167891030	167893861	+			0	0
	6q27	AFDN	Exon 9	ENST00000683244	NM_001386888	167893862	167893906	+	1	1	0	0		1-OTH	1945	Intron 1	t-AML	m	7,8 Y
	6q27	AFDN	Intron 9	ENST00000683244	NM_001386888	167893907	167896877	+			0	0
	6q27	AFDN	Exon 10	ENST00000683244	NM_001386888	167896878	167896972	+	1	0	0	0
	6q27	AFDN	Intron 10	ENST00000683244	NM_001386888	167896973	167898204	+			0	0
	6q27	AFDN	Exon 11	ENST00000683244	NM_001386888	167898205	167898467	+	0	2	0	0
	6q27	AFDN	Intron 11	ENST00000683244	NM_001386888	167898468	167902316	+			0	0
	6q27	AFDN	Exon 12	ENST00000683244	NM_001386888	167902317	167902386	+	2	0	0	0
	6q27	AFDN	Intron 12	ENST00000683244	NM_001386888	167902387	167907170	+			0	0
	6q27	AFDN	Exon 13	ENST00000683244	NM_001386888	167907171	167907289	+	0	2	0	0
	6q27	AFDN	Intron 13	ENST00000683244	NM_001386888	167907290	167911100	+			0	0
	6q27	AFDN	Exon 14	ENST00000683244	NM_001386888	167911101	167911162	+	2	1	0	0
	6q27	AFDN	Intron 14	ENST00000683244	NM_001386888	167911163	167911283	+			0	0
	6q27	AFDN	Exon 15	ENST00000683244	NM_001386888	167911284	167911489	+	1	0	0	0
	6q27	AFDN	Intron 15	ENST00000683244	NM_001386888	167911490	167913402	+			0	0
	6q27	AFDN	Exon 16	ENST00000683244	NM_001386888	167913403	167913423	+	0	0	0	0
	6q27	AFDN	Intron 16	ENST00000683244	NM_001386888	167913424	167914167	+			0	0
	6q27	AFDN	Exon 17	ENST00000683244	NM_001386888	167914168	167914313	+	0	2	0	0
	6q27	AFDN	Intron 17	ENST00000683244	NM_001386888	167914314	167914643	+			0	0
	6q27	AFDN	Exon 18	ENST00000683244	NM_001386888	167914644	167914738	+	2	1	0	0
	6q27	AFDN	Intron 18	ENST00000683244	NM_001386888	167914739	167915167	+			0	0
	6q27	AFDN	Exon 19	ENST00000683244	NM_001386888	167915168	167915433	+	1	0	0	0
	6q27	AFDN	Intron 19	ENST00000683244	NM_001386888	167915434	167917088	+			0	0
	6q27	AFDN	Exon 20	ENST00000683244	NM_001386888	167917089	167917232	+	0	0	0	0
	6q27	AFDN	Intron 20	ENST00000683244	NM_001386888	167917233	167918734	+			0	0
	6q27	AFDN	Exon 21	ENST00000683244	NM_001386888	167918735	167918933	+	0	1	0	0
	6q27	AFDN	Intron 21	ENST00000683244	NM_001386888	167918934	167922855	+			0	0
	6q27	AFDN	Exon 22	ENST00000683244	NM_001386888	167922856	167922959	+	1	0	0	0
	6q27	AFDN	Intron 22	ENST00000683244	NM_001386888	167922960	167925004	+			0	0
	6q27	AFDN	Exon 23	ENST00000683244	NM_001386888	167925005	167925091	+	0	0	0	0
	6q27	AFDN	Intron 23	ENST00000683244	NM_001386888	167925092	167943128	+			0	0
	6q27	AFDN	Exon 24	ENST00000683244	NM_001386888	167943129	167943194	+	0	0	0	0
	6q27	AFDN	Intron 24	ENST00000683244	NM_001386888	167943195	167943401	+			0	0
	6q27	AFDN	Exon 25	ENST00000683244	NM_001386888	167943402	167943475	+	0	2	0	0
	6q27	AFDN	Intron 25	ENST00000683244	NM_001386888	167943476	167943940	+			0	0
	6q27	AFDN	Exon 26	ENST00000683244	NM_001386888	167943941	167944059	+	2	1	0	0
	6q27	AFDN	Intron 26	ENST00000683244	NM_001386888	167944060	167946706	+			0	0
	6q27	AFDN	Exon 27	ENST00000683244	NM_001386888	167946707	167946901	+	1	1	0	0
	6q27	AFDN	Intron 27	ENST00000683244	NM_001386888	167946902	167947852	+			0	0
	6q27	AFDN	Exon 28	ENST00000683244	NM_001386888	167947853	167947944	+	1	0	0	0
	6q27	AFDN	Intron 28	ENST00000683244	NM_001386888	167947945	167948292	+			0	0
	6q27	AFDN	Exon 29	ENST00000683244	NM_001386888	167948293	167948478	+	0	0	0	0
	6q27	AFDN	Intron 29	ENST00000683244	NM_001386888	167948479	167951185	+			0	0
	6q27	AFDN	Exon 30	ENST00000683244	NM_001386888	167951186	167952187	+	0	0	0	0
	6q27	AFDN	Intron 30	ENST00000683244	NM_001386888	167952188	167962432	+			0	0
	6q27	AFDN	Exon 31	ENST00000683244	NM_001386888	167962433	167962567	+	0	0	0	0
	6q27	AFDN	Intron 31	ENST00000683244	NM_001386888	167962568	167965756	+			0	0
	6q27	AFDN	Exon 32	ENST00000683244	NM_001386888	167965757	167966045	+	0	1	0	0
	6q27	AFDN	Intron 32	ENST00000683244	NM_001386888	167966046	167969113	+			0	0
	6q27	AFDN	Exon 33	ENST00000683244	NM_001386888	167969114	167969198	+	1	2	0	0
	6q27	AFDN	Intron 33	ENST00000683244	NM_001386888	167969199	167969781	+			0	0
	6q27	AFDN	Exon 34	ENST00000683244	NM_001386888	167969782	167972023	+	2		0	0
						gene length	149481			Total	140

## Sheet: AFF1
	AFF1 ALF transcription elongation factor 1
	Function:	Transcriptional elongation
	Also known as:	AF4; FEL; PBM1; MLLT2
	Location:	4q21.3-q22.1	Strand	+
	Exon count:	21
	KMT2A::AFF1	t(4;11)(q21.3-q22.1;q23.3)
	Leukemia:	ALL, t-ALL, MPAL, AML, t-AML
	DCAL:	1228	patients
	Literature:	0	patients
	BCR1	1225	patients
	BCR2	3	patients
	cytoband	gene.symbol	str.ID	Ensembl.transcript.ID	accession	str.start	str.end	strand	start.phase	end.phase	n	Freq		DCAL	ID	Intron/Exon	leukemia type	gender	age
	4q21.3	AFF1	5'upstream	ENST00000395146	NM_001166693	86935011	86935240	+			1	0.0814332		1-BCR2	3615	Intron 3	B-ALL	f	8 M
	4q21.3	AFF1	Exon 1	ENST00000395146	NM_001166693	86935011	86935240	+			0	0		2-BCR2	3636	Intron 7	B-ALL	f	13 M
	4q21.3	AFF1	Intron 1	ENST00000395146	NM_001166693	86935241	86948497	+			0	0		3-BCR2	4726	Intron 7	B-ALL	f	2 Y
	4q21.3	AFF1	Exon 2	ENST00000395146	NM_001166693	86948498	86948571	+		2	0	0
	4q21.3	AFF1	Intron 2	ENST00000395146	NM_001166693	86948572	87046165	+			1	0.0814332
	4q21.3	AFF1	Exon 3	ENST00000395146	NM_001166693	87046166	87046286	+	2	0	1	0.0814332
	4q21.3	AFF1	Intron 3	ENST00000395146	NM_001166693	87046287	87046694	+			0	0
	4q21.3	AFF1	Exon 4	ENST00000395146	NM_001166693	87046695	87047594	+	0	0	5	0.407166
	4q21.3	AFF1	Intron 4	ENST00000395146	NM_001166693	87047595	87084119	+			907	73.8599
	4q21.3	AFF1	Exon 5	ENST00000395146	NM_001166693	87084120	87084164	+	0	0	2	0.162866
	4q21.3	AFF1	Intron 5	ENST00000395146	NM_001166693	87084165	87089983	+			166	13.5179
	4q21.3	AFF1	Exon 6	ENST00000395146	NM_001166693	87089984	87090070	+	0	0	3	0.2443
	4q21.3	AFF1	Intron 6	ENST00000395146	NM_001166693	87090071	87091792	+			82	6.67752
	4q21.3	AFF1	Exon 7	ENST00000395146	NM_001166693	87091793	87091829	+	0	1	0	0
	4q21.3	AFF1	Intron 7	ENST00000395146	NM_001166693	87091830	87094914	+			24	1.9544
	4q21.3	AFF1	Exon 8	ENST00000395146	NM_001166693	87094915	87094969	+	1	2	0	0
	4q21.3	AFF1	Intron 8	ENST00000395146	NM_001166693	87094970	87105627	+			2	0.162866
	4q21.3	AFF1	Exon 9	ENST00000395146	NM_001166693	87105628	87105682	+	2	0	1	0.0814332
	4q21.3	AFF1	Intron 9	ENST00000395146	NM_001166693	87105683	87105807	+			1	0.0814332
	4q21.3	AFF1	Exon 10	ENST00000395146	NM_001166693	87105808	87105845	+	0	2	0	0
	4q21.3	AFF1	Intron 10	ENST00000395146	NM_001166693	87105846	87108158	+			0	0
	4q21.3	AFF1	Exon 11	ENST00000395146	NM_001166693	87108159	87108315	+	2	0	1	0.0814332
	4q21.3	AFF1	Intron 11	ENST00000395146	NM_001166693	87108316	87114366	+			25	2.03583
	4q21.3	AFF1	Exon 12	ENST00000395146	NM_001166693	87114367	87115299	+	0	0	0	0
	4q21.3	AFF1	Intron 12	ENST00000395146	NM_001166693	87115300	87125036	+			6	0.488599
	4q21.3	AFF1	Exon 13	ENST00000395146	NM_001166693	87125037	87125143	+	0	2	0	0
	4q21.3	AFF1	Intron 13	ENST00000395146	NM_001166693	87125144	87126098	+			0	0
	4q21.3	AFF1	Exon 14	ENST00000395146	NM_001166693	87126099	87126336	+	2	0	0	0
	4q21.3	AFF1	Intron 14	ENST00000395146	NM_001166693	87126337	87127025	+			0	0
	4q21.3	AFF1	Exon 15	ENST00000395146	NM_001166693	87127026	87127117	+	0	2	0	0
	4q21.3	AFF1	Intron 15	ENST00000395146	NM_001166693	87127118	87127642	+			0	0
	4q21.3	AFF1	Exon 16	ENST00000395146	NM_001166693	87127643	87127703	+	2	0	0	0
	4q21.3	AFF1	Intron 16	ENST00000395146	NM_001166693	87127704	87131082	+			0	0
	4q21.3	AFF1	Exon 17	ENST00000395146	NM_001166693	87131083	87131219	+	0	2	0	0
	4q21.3	AFF1	Intron 17	ENST00000395146	NM_001166693	87131220	87131792	+			0	0
	4q21.3	AFF1	Exon 18	ENST00000395146	NM_001166693	87131793	87131864	+	2	2	0	0
	4q21.3	AFF1	Intron 18	ENST00000395146	NM_001166693	87131865	87132270	+			0	0
	4q21.3	AFF1	Exon 19	ENST00000395146	NM_001166693	87132271	87132408	+	2	2	0	0
	4q21.3	AFF1	Intron 19	ENST00000395146	NM_001166693	87132409	87134470	+			0	0
	4q21.3	AFF1	Exon 20	ENST00000395146	NM_001166693	87134471	87134694	+	2	1	0	0
	4q21.3	AFF1	Intron 20	ENST00000395146	NM_001166693	87134695	87135579	+			0	0
	4q21.3	AFF1	Exon 21	ENST00000395146	NM_001166693	87135580	87141039	+	1		0	0
						gene length	206028			Total	1228

## Sheet: AFF3
	AFF3	ALF transcription elongation factor 3
	Function:	Transcriptional elongation
	Also known as:	KINS; LAF4; MLLT2-like
	Location:	2q11.2	Strand	-
	Exon count:	25
	KMT2A::AFF3	ins(2;11)(q11.2;q23.3)
	Leukemia:	ALL
	DCAL:	12	patients
	Literature:	3	patients
	BCR1	15	patients
	BCR2	0	patients
	cytoband	gene.symbol	str.ID	Ensembl.transcript.ID	accession	str.start	str.end	strand	start.phase	end.phase	n	Freq		Literature	PMID	Intron/Exon	leukemia type	gender	age
	2q11.2	AFF3	Exon 1	ENST00000672756	NM_001386135	100142590	100142484	-			0	0		1	12203795	Intron 8	B-ALL	m	2 M
	2q11.2	AFF3	Intron 1	ENST00000672756	NM_001386135	100142483	100129307	-			0	0		2	12661012	Intron 8	B-ALL	f	3 M
	2q11.2	AFF3	Exon 2	ENST00000672756	NM_001386135	100129306	100129224	-			0	0		3	12743608	Intron 8	B-ALL	f	2 Y
	2q11.2	AFF3	Intron 2	ENST00000672756	NM_001386135	100129223	100105584	-			0	0
	2q11.2	AFF3	Exon 3	ENST00000672756	NM_001386135	100105583	100105504	-			0	0
	2q11.2	AFF3	Intron 3	ENST00000672756	NM_001386135	100105503	100104519	-			0	0
	2q11.2	AFF3	Exon 4	ENST00000672756	NM_001386135	100104518	100104402	-		2	0	0		DCAL	ID	Intron/Exon	leukemia type	gender	age
	2q11.2	AFF3	Intron 4	ENST00000672756	NM_001386135	100104401	100008933	-			0	0		1	1726	Intron 7	B-ALL	f	14 M
	2q11.2	AFF3	Exon 5	ENST00000672756	NM_001386135	100008932	100008812	-	2	0	0	0		2	1790	Intron 7	B-ALL	m	3 Y
	2q11.2	AFF3	Intron 5	ENST00000672756	NM_001386135	100008811	100007461	-			0	0		3	2560	Intron 7	B-ALL	m	20 M
	2q11.2	AFF3	Exon 6	ENST00000672756	NM_001386135	100007460	100007148	-	0	1	0	0		4	4287	Intron 7	B-ALL	f	14 M
	2q11.2	AFF3	Intron 6	ENST00000672756	NM_001386135	100007147	100007018	-			0	0		5	4041	Intron 7	B-ALL	f	3 M
	2q11.2	AFF3	Exon 7	ENST00000672756	NM_001386135	100007017	100006632	-	1	0	0	0		6	396	Intron 8	B-ALL	m	0 M
	2q11.2	AFF3	Intron 7	ENST00000672756	NM_001386135	100006631	99837525	-			5	33.3333		7	1844	Intron 8	B-ALL	f	2 M
	2q11.2	AFF3	Exon 8	ENST00000672756	NM_001386135	99837524	99837477	-	0	0	0	0		8	3003	Intron 8	B-ALL	f	20 M
	2q11.2	AFF3	Intron 8	ENST00000672756	NM_001386135	99837476	99752302	-			8	53.3333		9	4098	Intron 8	B-ALL	f	14 M
	2q11.2	AFF3	Exon 9	ENST00000672756	NM_001386135	99752301	99752221	-	0	0	0	0		10	4672	Intron 8	B-ALL	m	2 M
	2q11.2	AFF3	Intron 9	ENST00000672756	NM_001386135	99752220	99744141	-			1	6.66667		11	3391	Intron 9	B-ALL	m	1 M
	2q11.2	AFF3	Exon 10	ENST00000672756	NM_001386135	99744140	99744104	-	0	1	0	0		12	617	Intron 12	B-ALL	m	20 M
	2q11.2	AFF3	Intron 10	ENST00000672756	NM_001386135	99744103	99727129	-			0	0
	2q11.2	AFF3	Exon 11	ENST00000672756	NM_001386135	99727128	99727077	-	1	2	0	0
	2q11.2	AFF3	Intron 11	ENST00000672756	NM_001386135	99727076	99672590	-			0	0
	2q11.2	AFF3	Exon 12	ENST00000672756	NM_001386135	99672589	99672538	-	2	0	0	0
	2q11.2	AFF3	Intron 12	ENST00000672756	NM_001386135	99672537	99649667	-			1	6.66667
	2q11.2	AFF3	Exon 13	ENST00000672756	NM_001386135	99649666	99649626	-	0	2	0	0
	2q11.2	AFF3	Intron 13	ENST00000672756	NM_001386135	99649625	99601622	-			0	0
	2q11.2	AFF3	Exon 14	ENST00000672756	NM_001386135	99601621	99601435	-	2	0	0	0
	2q11.2	AFF3	Intron 14	ENST00000672756	NM_001386135	99601434	99594290	-			0	0
	2q11.2	AFF3	Exon 15	ENST00000672756	NM_001386135	99594289	99593195	-	0	0	0	0
	2q11.2	AFF3	Intron 15	ENST00000672756	NM_001386135	99593194	99587279	-			0	0
	2q11.2	AFF3	Exon 16	ENST00000672756	NM_001386135	99587278	99587154	-	0	2	0	0
	2q11.2	AFF3	Intron 16	ENST00000672756	NM_001386135	99587153	99583000	-			0	0
	2q11.2	AFF3	Exon 17	ENST00000672756	NM_001386135	99582999	99582798	-	2	0	0	0
	2q11.2	AFF3	Intron 17	ENST00000672756	NM_001386135	99582797	99578452	-			0	0
	2q11.2	AFF3	Exon 18	ENST00000672756	NM_001386135	99578451	99578327	-	0	2	0	0
	2q11.2	AFF3	Intron 18	ENST00000672756	NM_001386135	99578326	99568916	-			0	0
	2q11.2	AFF3	Exon 19	ENST00000672756	NM_001386135	99568915	99568852	-	2	0	0	0
	2q11.2	AFF3	Intron 19	ENST00000672756	NM_001386135	99568851	99565624	-			0	0
	2q11.2	AFF3	Exon 20	ENST00000672756	NM_001386135	99565623	99565487	-	0	2	0	0
	2q11.2	AFF3	Intron 20	ENST00000672756	NM_001386135	99565486	99560437	-			0	0
	2q11.2	AFF3	Exon 21	ENST00000672756	NM_001386135	99560436	99560365	-	2	2	0	0
	2q11.2	AFF3	Intron 21	ENST00000672756	NM_001386135	99560364	99558969	-			0	0
	2q11.2	AFF3	Exon 22	ENST00000672756	NM_001386135	99558968	99558875	-	2	0	0	0
	2q11.2	AFF3	Intron 22	ENST00000672756	NM_001386135	99558874	99554733	-			0	0
	2q11.2	AFF3	Exon 23	ENST00000672756	NM_001386135	99554732	99554683	-	0	2	0	0
	2q11.2	AFF3	Intron 23	ENST00000672756	NM_001386135	99554682	99554535	-			0	0
	2q11.2	AFF3	Exon 24	ENST00000672756	NM_001386135	99554534	99554311	-	2	1	0	0
	2q11.2	AFF3	Intron 24	ENST00000672756	NM_001386135	99554310	99551596	-			0	0
	2q11.2	AFF3	Exon 25	ENST00000672756	NM_001386135	99551595	99545419	-	1		0	0
						gene length	597171			Total	15

[truncated: 105 more sheets: AFF4, AHCYL2, AKAP13, ARHGAP26, ARHGAP32, ARHGEF12, ARHGEF17, ASXL2, BCAS4, BTBD18, BTK, C2CD3, CASP8AP2, CBL, CENPK, CEP170B, CIP2A, CLIP2, CLTA, CLTC …]
